# Supplementary material for: Kanamycin and G-Quadruplexes: An Exploration of Binding Interactions
Source: Molecules. 2024 Dec 16;29(24):5932. doi: 10.3390/molecules29245932 (PMC11676551; doi:10.3390/molecules29245932)
Supplement: Supplementary file 1 [file molecules-29-05932-s001.zip]

Archive with 1 entries (1 files):
- molecules-3337756-supplementary.pdf
